# Supplementary material for: Association between smoking status and the prognosis of brain metastasis in patients with non-small cell lung cancer
Source: Front Oncol. 2024 Sep 19;14:1403344. doi: 10.3389/fonc.2024.1403344 (PMC11446722; doi:10.3389/fonc.2024.1403344)
Supplement: Supplementary file 2 [file Table1.xlsx]

## Sheet: Cohort information
Cohort	No. of Patient	No. of Current Smoker	No. of Never Smoker	No. of Patient with Brain Metastasis	No. of Patient without Brain Metastasis	Available Patient information	Reference
Kudo et al	39	35	4	39	0	Smoking habits, Age, Sex, Stage, Number of brain metastasis	https://pubmed.ncbi.nlm.nih.gov/31282941/
Kobayashi et al	59	40	19	59	0	Smoking habits, Age, Sex, Number of brain metastasis	https://pubmed.ncbi.nlm.nih.gov/30214559/
Ali et al	59	52	7	90	0	Smoking habits, Age, Sex, Stage, Number of brain metastasis	https://pubmed.ncbi.nlm.nih.gov/23904768/
Li et al	125	102	23	125	0	Smoking habits, Age, Sex, Stage, Histology, Treatment (WBRT, SRS)	https://pubmed.ncbi.nlm.nih.gov/30982197/
Fuchs et al	46	39	7	119	0	Smoking habits, Age, Sex, Stage, Histology	https://pubmed.ncbi.nlm.nih.gov/34181677/
Hsiao et al	482	222	260	173	309	Smoking habits, Age, Sex, Stage, Histology, Number of brain metastasis	https://pubmed.ncbi.nlm.nih.gov/24018025/
Shih-Ying Wu1 et al	281	59	41（181 former smoker）	281	0	Smoking habits, Age, Sex, Histology	https://pubmed.ncbi.nlm.nih.gov/32496556/
